# Supplementary material for: Nintedanib Inhibits Wnt3a-Induced Myofibroblast Activation by Suppressing the Src/β-Catenin Pathway
Source: Front Pharmacol. 2020 Mar 16;11:310. doi: 10.3389/fphar.2020.00310 (PMC7087487; doi:10.3389/fphar.2020.00310)
Supplement: Supplementary file 3 [file DataSheet_3.xlsx]

## Sheet: Fig 1
Fig 1 A
		Calculate Process					p value
		β-actin	Col1a1	ΔCt			group	p
n1	CTL	15.72	19.01	3.29	0		Wnt3a (one sample t-test)	0.007871
	Wnt3a	15.77	17.9	2.13	1.16		Wnt3a vs Wnt3a+Nin 1μM	1.2e-05
	Wnt3a+ Nin 1μM	15.42	19.57	4.15	-0.86		Wnt3a vs Wnt3a+Nin 2μM	1e-05
	Wnt3a+ Nin 2μM	16.08	20.44	4.36	-1.07		Wnt3a+Nin 1μM vs Wnt3a+Nin 2μM	>1
n2	CTL	15.57	19.1	3.53	0
	Wnt3a	15.53	17.71	2.18	1.35
	Wnt3a+ Nin 1μM	15.61	20.11	4.5	-0.97
	Wnt3a+ Nin 2μM	16.24	20.77	4.53	-1
n3	CTL	15.8	19.02	3.22	0
	Wnt3a	15.64	18	2.36	0.86
	Wnt3a+ Nin 1μM	15.27	19.6	4.33	-1.11
	Wnt3a+ Nin 2μM	16.2	20.42	4.22	-1
Fig 1 B
		Calculate Process					p value
		β-actin	Fn 1	ΔCt			group	p
n1	CTL	15.72	17.91	2.19	0		Wnt3a (one sample t-test)	0.01575
	Wnt3a	15.77	17.51	1.74	0.45		Wnt3a vs Wnt3a+Nin 1μM	0.00027
	Wnt3a+ Nin 1μM	15.42	18.33	2.91	-0.72		Wnt3a vs Wnt3a+Nin 2μM	0.00026
	Wnt3a+ Nin 2μM	16.08	19.01	2.93	-0.74		Wnt3a+Nin 1μM vs Wnt3a+Nin 2μM	>1
n2	CTL	15.57	18.06	2.49	0
	Wnt3a	15.53	17.27	1.74	0.75
	Wnt3a+ Nin 1μM	15.61	18.57	2.96	-0.47
	Wnt3a+ Nin 2μM	16.24	19.23	2.99	-0.5
n3	CTL	15.8	17.99	2.19	0
	Wnt3a	15.64	17.38	1.74	0.45
	Wnt3a+ Nin 1μM	15.27	18.24	2.97	-0.78
	Wnt3a+ Nin 2μM	16.2	19.13	2.93	-0.74
Fig 1C
		Calculate Process					p value
		β-actin	α-SMA	ΔCt			group	p
n1	CTL	15.72	18.25	2.53	0		Wnt3a (one sample t-test)	0.003776
	Wnt3a	15.77	17.17	1.4	1.13		Wnt3a vs Wnt3a+Nin 1μM	4.8e-05
	Wnt3a+ Nin 1μM	15.42	17.85	2.43	0.1		Wnt3a vs Wnt3a+Nin 2μM	1.2e-05
	Wnt3a+ Nin 2μM	16.08	18.91	2.83	-0.3		Wnt3a+Nin 1μM vs Wnt3a+Nin 2μM	0.043
n2	CTL	15.57	18	2.43	0
	Wnt3a	15.53	16.43	0.9	1.53
	Wnt3a+ Nin 1μM	15.61	17.98	2.37	0.06
	Wnt3a+ Nin 2μM	16.24	18.92	2.68	-0.25
n3	CTL	15.8	18.35	2.55	0
	Wnt3a	15.64	16.88	1.24	1.31
	Wnt3a+ Nin 1μM	15.27	17.71	2.44	0.11
	Wnt3a+ Nin 2μM	16.2	18.94	2.74	-0.19
Fig 1F
	Individual biological quantifications (Fold Change)						p value
Group	n1	n2	n3				group	p
CTL	1	1.00031	0.999663				Wnt3a (one sample t-test)	0.02459
Wnt3a	1.27608	1.45508	1.21308				Wnt3a vs Wnt3a+Nin 1μM	0.034
Wnt3a+Nin 1μM	0.918138	0.992107	1.12083				Wnt3a vs Wnt3a+Nin 1μM	0.0049
Wnt3a+Nin 2μM	0.775281	0.872481	0.925263				Wnt3a+Nin 1μM vs Wnt3a+Nin 2μM	0.3601

## Sheet: Fig 2
Fig 2A
	Individual biological quantifications(Fold change)					p value
	CTL	Wnt3a	Wnt3a+Nin 1	Wnt3a+Nin 2		group	p
n1	37.4524	414.981	185.338	138.594		CTL vs Wnt3a	3e-07
n2	34.2069	421.132	178.106	111.419		Wnt3a vs Wnt3a+Nin 1μM	1.2e-05
n3	31.485	351.991	148.289	133.371		Wnt3a vs Wnt3a+Nin 2μM	3.1e-06
						Wnt3a+Nin 1μM vs Wnt3a+Nin 2μM	0.30042
Fig 2B
		Calculate Process				p value					Calculate Process				p value					Calculate Process				p value
		β-actin	Cyclin D1	ΔCt		group	p				β-actin	Wisp 1	ΔCt		group	p				β-actin	S100A4	ΔCt		group	p
n1	CTL	14.63	19.48	4.85	0	Wnt3a (one sample t-test)	0.0005668		n1	CTL	14.63	21.38	6.75	0	Wnt3a (one sample t-test)	0.0001641		n1	CTL	14.63	17.01	2.38	0	Wnt3a (one sample t-test)	0.001332
	Wnt3a	14	17.8	3.8	1.05	Wnt3a vs Wnt3a+Nin 1μM	8.7e-06			Wnt3a	14	19.81	5.81	0.94	Wnt3a vs Wnt3a+Nin 1μM	0.0098			Wnt3a	14	14.92	0.92	1.46	Wnt3a vs Wnt3a+Nin 1μM	0.0022
	Wnt3a+ Nin 1μM	15.65	21.88	6.23	-1.38	Wnt3a vs Wnt3a+Nin 2μM	6.2e-06			Wnt3a+ Nin 1μM	15.65	21.7	6.05	0.7	Wnt3a vs Wnt3a+Nin 2μM	2.6e-06			Wnt3a+ Nin 1μM	15.65	17.78	2.13	0.25	Wnt3a vs Wnt3a+Nin 2μM	0.0016
	Wnt3a+ Nin 2μM	16.36	22.75	6.39	-1.54	Wnt3a+Nin 1μM vs Wnt3a+Nin 2μM	>1			Wnt3a+ Nin 2μM	16.36	23.1	6.74	0.01	Wnt3a+Nin 1μM vs Wnt3a+Nin 2μM	1.2e-05			Wnt3a+ Nin 2μM	16.36	18.34	1.98	0.4	Wnt3a+Nin 1μM vs Wnt3a+Nin 2μM	>1
n2	CTL	14.8	19.5	4.7	0				n2	CTL	14.8	22.08	7.28	0				n2	CTL	14.8	17.05	2.25	0
	Wnt3a	14.07	17.63	3.56	1.14					Wnt3a	14.07	20.37	6.3	0.98					Wnt3a	14.07	15.05	0.98	1.27
	Wnt3a+ Nin 1μM	15.94	22.03	6.09	-1.39					Wnt3a+ Nin 1μM	15.94	22.39	6.45	0.83					Wnt3a+ Nin 1μM	15.94	17.44	1.5	0.75
	Wnt3a+ Nin 2μM	16.5	22.64	6.14	-1.44					Wnt3a+ Nin 2μM	16.5	23.7	7.2	0.08					Wnt3a+ Nin 2μM	16.5	18.46	1.96	0.29
n3	CTL	14.84	19.41	4.57	0				n3	CTL	14.84	21.54	6.7	0				n3	CTL	14.84	17.09	2.25	0
	Wnt3a	14.17	17.72	3.55	1.02					Wnt3a	14.17	19.87	5.7	1					Wnt3a	14.17	14.91	0.74	1.51
	Wnt3a+ Nin 1μM	15.74	22	6.26	-1.69					Wnt3a+ Nin 1μM	15.74	21.71	5.97	0.73					Wnt3a+ Nin 1μM	15.74	17.82	2.08	0.17
	Wnt3a+ Nin 2μM	16.39	22.9	6.51	-1.94					Wnt3a+ Nin 2μM	16.39	23.14	6.75	-0.05					Wnt3a+ Nin 2μM	16.39	18.34	1.95	0.3
Fig 2C
		Calculate Process				p value					Calculate Process				p value					Calculate Process				p value
		β-actin	Cyclin D1	ΔCt		group	p				β-actin	Wisp 1	ΔCt		group	p				β-actin	S100A4	ΔCt		group	p
n1	CTL	15.4	21.08	5.68	0	Wnt3a (one sample t-test)	0.001531		n1	CTL	15.4	16.75	1.35	0	Wnt3a (one sample t-test)	0.01228		n1	CTL	15.4	25.17	9.77	0	Wnt3a (one sample t-test)	0.01439
	Wnt3a	15.85	20.17	4.32	1.36	Wnt3a vs Wnt3a+Nin 1μM	0.00208			Wnt3a	15.85	16.69	0.84	0.51	Wnt3a vs Wnt3a+Nin 1μM	0.0097			Wnt3a	15.85	24.28	8.43	1.34	Wnt3a vs Wnt3a+Nin 1μM	0.0885
	Wnt3a+ Nin 1μM	15.4	21.03	5.63	0.05	Wnt3a vs Wnt3a+Nin 2μM	0.00053			Wnt3a+ Nin 1μM	15.4	17.07	1.67	-0.32	Wnt3a vs Wnt3a+Nin 2μM	0.0118			Wnt3a+ Nin 1μM	15.4	24.48	9.08	0.69	Wnt3a vs Wnt3a+Nin 2μM	0.0021
	Wnt3a+ Nin 2μM	16.13	22.05	5.92	-0.24	Wnt3a+Nin 1μM vs Wnt3a+Nin 2μM	0.34978			Wnt3a+ Nin 2μM	16.13	17.66	1.53	-0.18	Wnt3a+Nin 1μM vs Wnt3a+Nin 2μM	>1			Wnt3a+ Nin 2μM	16.13	26.06	9.93	-0.16	Wnt3a+Nin 1μM vs Wnt3a+Nin 2μM	0.0377
n2	CTL	15.61	21.07	5.46	0				n2	CTL	15.61	16.87	1.26	0				n2	CTL	15.61	25.39	9.78	0
	Wnt3a	15.59	19.68	4.09	1.37					Wnt3a	15.59	16.52	0.93	0.33					Wnt3a	15.59	24.62	9.03	0.75
	Wnt3a+ Nin 1μM	15.67	21.58	5.91	-0.45					Wnt3a+ Nin 1μM	15.67	17.16	1.49	-0.23					Wnt3a+ Nin 1μM	15.67	24.93	9.26	0.52
	Wnt3a+ Nin 2μM	16.45	22.48	6.03	-0.57					Wnt3a+ Nin 2μM	16.45	17.94	1.49	-0.23					Wnt3a+ Nin 2μM	16.45	26.18	9.73	0.05
n3	CTL	15.57	21.03	5.46	0				n3	CTL	15.57	16.75	1.18	0				n3	CTL	15.57	25.17	9.6	0
	Wnt3a	15.84	20.15	4.31	1.15					Wnt3a	15.84	16.7	0.86	0.32					Wnt3a	15.84	24.51	8.67	0.93
	Wnt3a+ Nin 1μM	15.22	20.86	5.64	-0.18					Wnt3a+ Nin 1μM	15.22	17.01	1.79	-0.61					Wnt3a+ Nin 1μM	15.22	24.44	9.22	0.38
	Wnt3a+ Nin 2μM	15.93	22.44	6.51	-1.05					Wnt3a+ Nin 2μM	15.93	17.77	1.84	-0.66					Wnt3a+ Nin 2μM	15.93	25.6	9.67	-0.07
Fig 2D
		Calculate Process				p value					Calculate Process				p value					Calculate Process				p value
		β-actin	Cyclin D1	ΔCt		group	p				β-actin	Wisp 1	ΔCt		group	p				β-actin	S100A4	ΔCt		group	p
NaCl	n1	19.08	25.7	6.62	-6.62	NaCl vs BLM	3.7e-05		NaCl	n1	19.08	31.7	12.62	-12.62	NaCl vs BLM	0.0126		NaCl	n1	19.08	24.35	5.27	-5.27	NaCl vs BLM	0.0098
	n2	19.06	25.44	6.38	-6.38	BLM vs BLM+Nin 100MPK	0.0014			n2	19.06	31.42	12.36	-12.36	BLM vs BLM+Nin 100MPK	0.0021			n2	19.06	24.04	4.98	-4.98	BLM vs BLM+Nin 100MPK	2.4e-06
	n3	18.89	25.55	6.66	-6.66					n3	18.89	31.73	12.84	-12.84					n3	18.89	24.23	5.34	-5.34
	n4	18.97	25.62	6.65	-6.65					n4	18.97	31.47	12.5	-12.5					n4	18.97	24.25	5.28	-5.28
	n5	18.84	25.55	6.71	-6.71					n5	18.84	31.15	12.31	-12.31					n5	18.84	24.29	5.45	-5.45
	n6	18.68	25.59	6.91	-6.91					n6	18.68	32.06	13.38	-13.38					n6	18.68	24.26	5.58	-5.58
BLM	n1	20.07	26.14	6.07	-6.07				BLM	n1	20.07	32.54	12.47	-12.47				BLM	n1	20.07	24.67	4.6	-4.6
	n2	19.91	26.1	6.19	-6.19					n2	19.91	31.89	11.98	-11.98					n2	19.91	24.99	5.08	-5.08
	n3	19.96	26.08	6.12	-6.12					n3	19.96	31.67	11.71	-11.71					n3	19.96	24.96	5	-5
	n4	20.11	26.28	6.17	-6.17					n4	20.11	31.93	11.82	-11.82					n4	20.11	24.45	4.34	-4.34
	n5	19.97	26.11	6.14	-6.14					n5	19.97	32.15	12.18	-12.18					n5	19.97	24.96	4.99	-4.99
	n6	20.15	26.37	6.22	-6.22					n6	20.15	31.85	11.7	-11.7					n6	20.15	25.14	4.99	-4.99
BLM+Nin 100 MPK	n1	19.75	26.35	6.6	-6.6				BLM+Nin 100 MPK	n1	19.75	32.44	12.69	-12.69				BLM+Nin 100 MPK	n1	19.75	25.7	5.95	-5.95
	n2	19.73	26.32	6.59	-6.59					n2	19.73	33.27	13.54	-13.54					n2	19.73	25.47	5.74	-5.74
	n3	19.72	26.43	6.71	-6.71					n3	19.72	32.6	12.88	-12.88					n3	19.72	25.76	6.04	-6.04
	n4	19.88	26.19	6.31	-6.31					n4	19.88	32.55	12.67	-12.67					n4	19.88	25.77	5.89	-5.89
	n5	19.87	26.23	6.36	-6.36					n5	19.87	32.66	12.79	-12.79					n5	19.87	25.63	5.76	-5.76
	n6	19.87	26.32	6.45	-6.45					n6	19.87	32.39	12.52	-12.52					n6	19.87	26.18	6.31	-6.31

## Sheet: Fig 3
Fig 3B
	Individual biological quantifications (Fold Change)				p value
Group	n1	n2	n3		group	p
CTL	1	1.00027	0.999933		Wnt3a one sample t-test	0.03061
Wnt3a	1.242	1.09769	1.14815		Wnt3a vs Wnt3a+Nin 1μM	0.015
Wnt3a+Nin 1μM	0.901	0.975326	0.998212		Wnt3a vs Wnt3a+Nin 1μM	0.039
Wnt3a+Nin 2μM	0.944	1.02127	1.02687		Wnt3a+Nin 1μM vs Wnt3a+Nin 2μM	>1
Fig 3C
	Individual biological quantifications (Fold Change)				p value
Group	n1	n2	n3		group	p
CTL	1	1	1		Wnt3a (one sample t-test)	0.01821
Wnt3a	1.28729	1.51625	1.30967		Wnt3a vs Wnt3a+Nin 1μM	0.0509
Wnt3a+Nin 1μM	1.18282	1.09385	1.14623		Wnt3a vs Wnt3a+Nin 2μM	0.0084
Wnt3a+Nin 2μM	1.02292	1.0976	0.967086		Wnt3a+Nin 1μM vs Wnt3a+Nin 2μM	0.4894

## Sheet: Fig 4
Fig 4A
		Individual biological quantifications (Fold Change)				p value
	Group	n1	n2	n3		group	p
p-Src/Src	CTL	1	1	1	p-Src/Src	Wnt3a (one sample t-test)	0.00215
	Wnt3a	1.30132	1.27899	1.34822		Wnt3a vs Wnt3a+Nin 1μM	1
	Wnt3a+Nin 1μM	1.29465	1.24134	1.33465		Wnt3a vs Wnt3a+Nin 2μM	0.00074
	Wnt3a+Nin 2μM	0.96156	1.07091	1.01901		Wnt3a+Nin 1μM vs Wnt3a+Nin 2μM	0.00108
p-β-cat/β-cat	CTL	1	1	1	p-β-cat/β-cat	Wnt3a (one sample t-test)	0.01453
	Wnt3a	1.27736	1.47614	1.3088		Wnt3a vs Wnt3a+Nin 1μM	0.0116
	Wnt3a+Nin 1μM	0.619341	0.841725	0.607126		Wnt3a vs Wnt3a+Nin 2μM	0.0079
	Wnt3a+Nin 2μM	0.36699	0.882083	0.657515		Wnt3a+Nin 1μM vs Wnt3a+Nin 2μM	>1
Fig 4B
		Individual biological quantifications (Fold Change)				p value
	Group	n1	n2	n3		group	p
p-Src/Src	CTL	1	1	1	p-Src/Src	Wnt3a (one sample t-test)	0.02507
	Wnt3a	1.16405	1.38945	1.3625		Wnt3a vs Wnt3a+Nin 1μM	0.0036
	Wnt3a+Nin 1μM	0.970805	0.964005	0.972204		Wnt3a vs Wnt3a+Nin 2μM	0.0031
	Wnt3a+Nin 2μM	0.95173	0.955386	0.974398		Wnt3a+Nin 1μM vs Wnt3a+Nin 2μM	>1
p-β-cat/β-cat	CTL	1	1	1	p-β-cat/β-cat	Wnt3a (one sample t-test)	0.02742
	Wnt3a	1.37605	1.77862	1.41669		Wnt3a vs Wnt3a+Nin 1μM	0.19
	Wnt3a+Nin 1μM	1.03642	1.35758	0.933908		Wnt3a vs Wnt3a+Nin 2μM	0.034
	Wnt3a+Nin 2μM	0.866456	1.09507	0.641088		Wnt3a+Nin 1μM vs Wnt3a+Nin 2μM	0.698
Fig 4C
Individual biological quantifications (Fold Change)									p value
	Group	n1	n2	n3	n4	n5	n6		group	p
p-Src/Src	NaCl	0.500207	0.515843	0.472263	0.743663	0.482503	0.546973	p-Src/Src	NaCl vs BLM	0.049
	BLM	1.36746	1.90019	1.11672	1.26673	0.524393	0.508843		BLM vs BLM+Nin 100MPK	>1
	BLM+Nin 100MPK	1.21024	1.17699	1.0523	0.99495	0.451468	0.553699	p-β-cat/β-cat	NaCl vs BLM	0.0119
p-β-cat/β-cat	NaCl	0.410993	0.531461	0.362976	0.354352	0.465037	0.45868		BLM vs BLM+Nin 100MPK	0.0021
	BLM	0.71741	0.764692	1.45499	1.16109	0.612646	0.62179
	BLM+Nin 100MPK	0.13312	0.104931	0.606599	0.515469	0.239159	0.302993

## Sheet: Fig 5
Fig 5A
	Individual biological quantifications(Fold change)								p value
	CTL	Wnt3a	Wnt3a+Nin	Wnt3a+KX2 L	Wnt3a+KX2 L+Nin	Wnt3a+KX2 H	Wnt3a+KX2 H+Nin		group	p
n1	37.4524	414.981	167.554	226.499	179.289	177.326	101.36		CTL vs Wnt3a	8.3e-10
n2	34.2069	421.132	161.015	176.143	159.21	191.338	159		Wnt3a vs Wnt3a+Nin	1.7e-07
n3	31.485	351.991	134.06	190.095	153.555	152.447	100.412		Wnt3a vs Wnt3a+KX2 L	2e-06
									Wnt3a vs Wnt3a+KX2 L+Nin	2.9e-07
									Wnt3a vs Wnt3a+KX2 H	4.9e-07
									Wnt3a vs Wnt3a+KX2 H+Nin	3e-08
									Wnt3a+Nin vs Wnt3a+KX2 L	0.9859
Fig 5B									Wnt3a+Nin vs Wnt3a+KX2 L+Nin	>1
	Individual biological quantifications (Fold Change)				p value				Wnt3a+Nin vs Wnt3a+KX2 H	>1
Group	n1	n2	n3		group	p			Wnt3a+Nin vs Wnt3a+KX2 H+Nin	>1
NC	1	1	1		SiSrc (one sample t-test)	0.000111			Wnt3a+KX2 L vs Wnt3a+KX2 H	>1
SiSrc	0.215787	0.249222	0.251						Wnt3a+KX2 L+Nin vs Wnt3a+KX2 H+Nin	0.95031
Fig 5C
	Individual biological quantifications(Fold change)						p value
	CTL	Wnt3a	Wnt3a+Nin	Wnt3a+SiSrc	Wnt3a+SiSrc+Nin		group	p
n1	1.3289	2.73914	1.94827	1.96373	1.26382		CTL vs Wnt3a	0.0027
n2	2.07895	2.65152	1.91927	1.87037	1.17308		Wnt3a vs Wnt3a+Nin	0.026
n3	0.96	2.78847	1.54863	1.82144	1.42857		Wnt3a vs Wnt3a+SiSrc	0.0456
							Wnt3a vs Wnt3a+SiSrc+Nin	0.001
							Wnt3a+Nin vs Wnt3a+SiSrc	>1
							Wnt3a+Nin vs Wnt3a+SiSrc+Nin	0.4958
							Wnt3a+SiSrc vs Wnt3a+SiSrc+Nin	0.2754
